# Supplementary material for: Community-based surveillance in internally displaced people’s camps and urban settings during a complex emergency in Yemen in 2020
Source: Confl Health. 2021 Jul 5;15:54. doi: 10.1186/s13031-021-00394-1 (PMC8256204; doi:10.1186/s13031-021-00394-1)
Supplement: Supplementary file 3 — Additional file 3. Weekly aggregated form. [file 13031_2021_394_MOESM3_ESM.xlsx]

## Sheet: Modifying copy
												Logo
Weekly Agrregated Form for 10 Community Volunteers
Community Volunteer's Name																																									Weekly Summary
Status	Live		Dead		Live		Dead		Live		Dead		Live		Dead		Live		Dead		Live		Dead		Live		Dead		Live		Dead		Live		Dead		Live		Dead		Live		Dead
Age Goup	<5	>5	<5	>5	<5	>5	<5	>5	<5	>5	<5	>5	<5	>5	<5	>5	<5	>5	<5	>5	<5	>5	<5	>5	<5	>5	<5	>5	<5	>5	<5	>5	<5	>5	<5	>5	<5	>5	<5	>5	<5	>5	<5	>5
Fever
Difficulty of breathing
Cough
Influenza like illness
AWD
Discover by door to door
Discover in community meeting
Discover in Masque
Others*_____________________
Total referred to RRTs
Total referred to Health Facilities
*Specify

## Sheet: Arabic
												Logo
استمارة البلاغ الاسبوعي على مستوى المديرية
اسم المتطوع المجتمعي																																									الملخص الاسبوعي
الحالة	الحالات		الوفيات		الحالات		الوفيات		الحالات		الوفيات		الحالات		الوفيات		الحالات		الوفيات		الحالات		الوفيات		الحالات		الوفيات		الحالات		الوفيات		الحالات		الوفيات		الحالات		الوفيات		الحالات		الوفيات
العمر	<5	>5	<5	>5	<5	>5	<5	>5	<5	>5	<5	>5	<5	>5	<5	>5	<5	>5	<5	>5	<5	>5	<5	>5	<5	>5	<5	>5	<5	>5	<5	>5	<5	>5	<5	>5	<5	>5	<5	>5	<5	>5	<5	>5
حمى
صعوبة في التنفس
سعال
اعراض شبيهه بالافلونزا
اسهالات مائية حادة
اكتشاف من الزيارات المنزلية
اكتشاف من الجلسات المجتمعية
اكتشاف من المسجد
اخرى
الاحالات الى فرق الاستجابة السريعه
الاحالات الى المرافق الصحية
*Specify
